# Supplementary material for: The Hippocampus and Entorhinal Cortex Encode the Path and Euclidean Distances to Goals during Navigation
Source: Curr Biol. 2014 Jun 16;24(12):1331–40. doi: 10.1016/j.cub.2014.05.001 (PMC4062938; doi:10.1016/j.cub.2014.05.001)
Supplement: Table S2. Montreal Neurological Institute Coordinates and Z Scores for Peak Voxels [file mmc2.xlsx]

## Sheet: Table S2
Brain Region			Laterality	x	y	z	Cluster size	Z-score	Correction
Nav > Con: task blocks
	Hippocampus	Hippocampus	R	30	-40	-2	7	3.52	SVC
	RSC/Posterior cingulate	RSC/Posterior cingulate	R	24	-52	25	78	4.44
			L	-18	-58	19	72	4.3
	Middle frontal gyrus	Middle frontal gyrus	L	-33	2	46	47	4.38
	Supramarginal gyrus/IPS	Supramarginal gyrus/IPS	R	42	-40	43	86	4.13
			L	-27	-40	37	29	3.79
	Middle frontal gyrus/Superior frontal sulcus	Middle frontal gyrus/Superior frontal sulcus	R	33	14	49	73	3.74
	Cerebellum	Cerebellum	L	-3	-73	-26	8	3.57
			R	30	-55	-32	8	3.36
Nav > Con: New Goal Events
	RSC/Posterior cingulate	RSC/Posterior cingulate	R	24	-58	19	318	4.6
	PPC (angular gyrus)	PPC (angular gyrus)	R	42	-73	34	69	4.89
			L	-36	-79	37	48	4.01
	Superior frontal sulcus	Superior frontal sulcus	L	-24	2	58	155	5.26	Whole brain
			R	24	8	55	190	5.1	Whole brain
	Precuneus	Precuneus	L	-12	-55	46	47	4.51
			R	3	-52	46	47	4.2
	IPS	IPS	L	-39	-40	43	16	3.74
			R	39	-37	46	6	3.6
Nav > Con: Decision Points
	RSC/Posterior cingulate	RSC/Posterior cingulate	R	12	-55	16	103	3.97
	Collateral sulcus	Collateral sulcus	L	-30	-46	-8	105	4.83
	ACC	ACC	R	9	29	37	317	4.76
	Inferior occipital gyrus	Inferior occipital gyrus	L	-27	-85	-8	650	4.75
			R	24	-79	-8	442	4.51
	Insular sulcus	Insular sulcus	L	-39	26	10	43	4.22
	Middle frontal gyrus	Middle frontal gyrus	L	-24	62	22	19	4.09
			R	27	62	22	19	3.85
	Inferior frontal gyrus	Inferior frontal gyrus	R	45	32	40	83	4.07
	Superior frontal gyrus	Superior frontal gyrus	R	3	44	10	27	4.06
	Cerebellum	Cerebellum	R	15	-70	-26	11	3.6
Nav > Con: Travel Period Events
	Cingulate sulcus	Cingulate sulcus	L	-18	-31	43	26	4.54
	Supramarginal gyrus	Supramarginal gyrus	R	66	-31	37	32	3.31
Nav > Con: Detours
	Middle temporal gyrus	Middle temporal gyrus	R	69	-37	1	2088	5.78	Whole brain
			L	-54	-34	-5	644	5.15	Whole brain
	Posterior cingulate	Posterior cingulate	L	-3	-58	40	581	5.71	Whole brain
	Inferior frontal gyrus	Inferior frontal gyrus	L	-51	35	-2	644	5.64	Whole brain
			R	39	53	10	90	4.37
	Superior frontal gyrus	Superior frontal gyrus	R	9	59	34	383	5.07
			L	-9	59	28	383	4.34
	Angular gyrus	Angular gyrus	R	51	-58	40	581	4.85
			L	-60	-55	28	322	4.5
	Anterior cingulate	Anterior cingulate	R	6	38	10	188	4.78
	Dorsolateral frontal cortex	Dorsolateral frontal cortex	L	-42	14	43	334	4.52
	Cerebellum	Cerebellum	R	18	-70	-23	76	4.29
			L	-15	-76	-23	94	4.27
	Ventral striatum	Ventral striatum	L	-18	8	-14	99	4.25
			R	18	5	-2	56	3.8
	Insula cortex	Insula cortex	L	-39	2	13	14	4.19
	Postcentral gyrus	Postcentral gyrus	L	-66	-25	22	35	3.94
	Fuisform gyrus	Fuisform gyrus	L	-48	-52	-20	22	3.92
			R	54	-58	-20	14	3.69
	Dorsal striatum	Dorsal striatum	R	-15	-4	25	19	3.78
			L	12	-4	13	8	3.4
Detours > Intended Choices (Nav only)
	Lateral orbital gyrus	Lateral orbital gyrus	R	39	47	-11	190	5.52	Whole brain
			L	-21	56	-8	19	4.09
	Occipital gyrus	Occipital gyrus	L	-39	-70	-20	356	4.88
	Cerebellum	Cerebellum	L	-21	-76	-20	356	4.79
	Middle frontal gyrus	Middle frontal gyrus	R	45	20	31	678	4.72
			L	-33	17	31	36	4.16
	Superior temporal sulcus	Superior temporal sulcus	R	66	-40	-8	263	4.67
			R	48	-4	-23	42	4.02
	Inferior occipital gyrus	Inferior occipital gyrus	R	39	-82	-8	335	4.55
	Precuneus	Precuneus	R	3	-64	43	149	4.46
	Middle occipital gyrus	Middle occipital gyrus	R	24	-91	13	362	4.42
			L	-24	-91	7	63	4.14
	Cuneus	Cuneus	R	15	-91	7	362	4.19
	Posterior cingulate	Posterior cingulate	L	-6	-40	28	22	4.37
	Superior temporal gyrus	Superior temporal gyrus	L	-63	-52	10	148	4.26
	Cerebellum	Cerebellum	R	27	-52	-32	17	3.88
	Fusiform gyrus	Fusiform gyrus	L	-36	-31	-23	44	3.85
	Superior frontal gyrus	Superior frontal gyrus	L	6	41	19	9	3.77
	IPS	IPS	L	-33	-55	46	13	3.59
	Inferior frontal sulcus	Inferior frontal sulcus	L	-45	23	16	22	3.45
	Superior precentral sulcus	Superior precentral sulcus	L	-51	2	43	8	3.41
	Inferior temporal sulcus		R	60	-16	-23	8	3.39
Travel Period Events: positive correlation of Euclidean distance
	Hippocampus		R	24	-13	-26	22	3.85	SVC
		25% events removed model	R	24	-13	-20	11	3.06	SVC
		Navigation > Control	R	21	-10	-23	22	3.45	SVC
		With Time Elapsed model	R	24	-13	-26	17	3.31	SVC
	Cingulate sulcus		R	15	-22	43	28	4.43
	Central sulcus		R	57	-10	52	28	4.33
			L	-54	-10	52	9	3.96
	Middle temporal gyrus		R	60	-1	-26	43	4.16
			L	-51	5	-26	6	3.45
	Angular gyrus		R	48	-58	16	49	4.03
	Superior temporal sulcus		R	53	-55	7	49	3.34
	Superior temporal gyrus		L	-48	17	-26	7	3.9
	Parieto-occipital fissure		L	-21	-70	22	68	3.81
	Superior occipital gyrus		L	-12	-85	34	68	3.61
	Lateral fissure/Superior temporal gyrus		R	57	-40	22	34	3.73
	Lateral orbital gyrus		R	51	35	-11	11	3.73
	Amygdala		R	30	2	-20	20	3.67
Travel Period Events: negative correlation of Euclidean distance
	Middle occipital gyrus		L	-27	-94	-2	151	4.91	Whole brain
			R	24	-97	1	179	4.88
	Central sulcus		L	-33	-28	40	5	4.28
	Cingulate gyrus		R	6	2	28	6	3.49
Travel Period Events: positive correlation of path distance
	Hippocampus		R	27	-31	-5	23	3.7	SVC
			L	-15	-31	-8	41	3.33
		25% events removed model	R	27	-37	-1	21	3.12	SVC
		Navigation > Control	R	27	-31	-8	6	3.04	SVC
		With Time Elapsed model	R	27	-34	-5	19	3.78	SVC
	Retrosplenial Cortex		R	6	-46	13	391	4.39
	Middle/Inferior occipital gyrus		L	-30	-94	-5	944	6.11	Whole brain
			R	30	-94	1	752	5.88	Whole brain
	Superior frontal gyrus/Cingulate sulcus		L	-6	17	43	1331	5.43	Whole brain
	Precuneus		L	-3	-67	34	391	4.37
	IPS		L	-36	-55	43	243	4.58
	Middle frontal gyrus		R	42	41	28	11	3.7
	Frontopolar gyrus		R	27	65	7	11	3.66
	Superior temporal gyrus		L	-63	-7	-2	14	3.59
	Central sulcus		L	-33	-25	55	7	3.39
Travel Period Events: negative correlation of path distance
	Superior parietal gyrus		L	-18	-76	34	187	5.35	Whole brain
			R	21	-73	37	69	4.27
	Superior temporal sulcus/Angular gyrus		R	45	-61	13	295	5.23
	Supramarginal gyrus		R	54	-37	25	295	4.25
	Lateral fissure		R	51	-43	16	295	3.99
	Cingulate sulcus		L	-12	-19	43	38	4.6
			L	-15	-43	49	14	4.01
			R	15	-19	43	45	4.26
	Superior occipital gyrus		R	21	-85	22	69	3.95
	Lingual gyrus		L	-12	-79	-5	31	3.94
			R	21	-58	-2	5	3.55
	Superior frontal gyrus/sulcus		R	24	-4	58	16	3.78
			L	-30	-10	49	17	3.78
	Lateral occipital sulcus		L	-45	-70	7	9	3.35
Travel Period Events: positive correlation of Egocentric direction to the goal (more activity when the goal is behind than in front)
	Superior parietal gyrus		L	-18	-79	37	6	3.51	SVC
		Navigation > Control	L	-27	-85	34	2	1.53	Not sig.
	Middle occipital gyrus		R	48	-58	16	17	3.65
Travel Period Events: negative correlation of Egocentric direction to the goal (more activity when the goal is in front than behind)
	Retrosplenial cortex		R	3	-43	13	6	3.46
	Middle occipital gyrus		R	27	-97	1	792	6.52	Whole brain
			L	-27	-91	-2	792	6.01	Whole brain
	Inferior frontal sulcus		L	-38	14	28	1453	5.25	Whole brain
	Middle frontal gyrus		L	-39	8	52	1453	4.9	Whole brain
			R	9	53	-11	53	3.84
	Cingulate gyrus		L	-6	-37	40	60	5	Whole brain
			R	6	-4	31	20	4.24
	Angular gyrus		L	-33	-64	43	366	4.59
	Precuneus		L	-3	-64	40	130	4.5
	Inferior temporal gyrus		L	-42	-61	-17	174	4.09
	Caudate nucleus		R	9	11	-2	80	4.4
			L	-15	14	10	133	4.08
	Putamen		R	18	14	-5	80	3.85
	Internal capsule		L	-27	-22	-8	60	4.1
			R	30	-25	-5	36	3.97
	Superior temporal gyrus		L	-54	-34	4	89	4.06
			L	-54	11	-5	13	3.39
	Postcentral gyrus		L	-63	-22	25	59	3.96
	Frontopolar gyrus		R	21	68	10	10	3.57
Travel Period Events: positive correlation of Egocentric direction x Euclidean distance to the goal (more activity when the goal is in front and far in terms of Euclidean distance)
	Superior parietal gyrus		L	-18	-79	37	52	4.03	SVC
	Lateral occipital sulcus		R	45	-58	16	24	4.27
	Cuneus		L	-9	-76	1	20	3.46
	Superior frontal sulcus		L	-27	-10	58	11	3.42
Travel Period Events: negative correlation of Egocentric direction x Euclidean distance to the goal (more activity when the goal is behind and close in terms of Euclidean distance)
	Middle occipital gyrus		R	24	-98	-2	389	5.95	Whole brain
	Cingulate gyrus		L	-6	20	40	75	3.79
Decision Points: positive correlation of Path distance
	Parahippocampal cortex		R	30	-43	-5	7	3.67
	Middle frontal gyrus		R	51	17	43	1145	5.26	Whole brain
			L	-54	14	37	696	5.07	Whole brain
	Superior frontal gyrus		R	9	29	40	1145	5.02
			L	-9	20	52	1145	4.95
	Superior frontal sulcus		L	-24	41	40	696	4.44
	IPS		R	33	-70	25	362	4.52
			L	-24	-64	25	125	3.68
	Inferior parietal gyrus		L	-57	-22	31	316	4.43
	Postcentral gyrus		L	-42	-28	49	316	4.07
			R	63	-22	46	88	4.21
	Supramarginal gyrus		L	-51	-40	46	316	3.89
	Angular gyrus		L	-54	-55	19	60	4.35
	Precuneus		L	-12	-46	43	99	4.22
			R	9	-58	40	99	3.4
	Middle occipital gyrus		L	-30	-82	25	125	4.21
			L	-33	-88	-5	19	3.9
	Superior temporal sulcus		L	-48	-31	-5	8	3.71
			R	57	-49	4	44	3.42
	Middle temporal gyrus		L	-60	-49	-5	13	3.7
			R	57	-43	-8	44	3.62
	Lateral orbital gyrus		L	-48	44	-11	15	3.61
	Superior temporal gyrus		L	-63	-43	22	10	3.48
	Calcarine sulcus		R	12	-82	13	5	3.41
Decision Points: negative correlation of Path distance
	none
Decision Points: positive correlation of Euclidean distance
	none
Decision Points: negative correlation of Euclidean distance
	Middle frontal gyrus		R	51	17	43	492	5.63	Whole brain
			L	-42	5	43	632	5.49	Whole brain
	Inferior frontal sulcus		R	42	11	34	492	5.09	Whole brain
			L	-51	20	-2	59	3.87
	Superior frontal gyrus		L	-6	20	52	464	5.02
			R	21	47	43	27	3.36
	IPS		R	48	-37	46	227	4.46
			L	-18	-67	31	432	4.41
	Circular insular sulcus		L	-30	23	-8	59	4.42
	Superior temporal sulcus		L	-48	-31	-5	18	4.07
			R	60	-49	7	11	3.52
	Precuneus		R	15	-67	22	51	3.79
			L	-9	-52	46	25	3.64
	Frontal marginal gyrus		L	-42	56	-8	27	3.71
	Lateral orbital sulcus		L	-45	47	-11	27	3.61
	Middle temporal gyrus		L	-63	-49	-5	8	3.67
	Inferior temporal sulcus		R	57	-46	-11	27	3.66
	Cingulate gyrus		R	3	14	28	13	3.65
	Collateral sulcus		L	-30	-49	-8	8	3.59
	Supramarginal gyrus		R	57	-46	31	13	3.38
	Middle occipital gyrus		L	-54	-64	-8	5	3.24
Decision Points: positive correlation of Egocentric direction to the goal (more activity when the goal is behind than in front)
	none
Decision Points: negative correlation of Egocentric direction to the goal (more activity when the goal is in front than behind)
	Superior precentral sulcus		L	-42	5	40	186	4.76
	Middle frontal gyrus		R	51	17	43	209	4.34
	Inferior frontal gyrus		R	57	26	22	209	4.21
			L	-48	38	1	23	3.7
	Precentral gyrus		R	57	8	40	209	3.95
	Superior temporal sulcus		R	57	-43	-5	40	4.17
			L	-60	-49	13	84	4.09
	Superior frontal gyrus		R	12	50	43	36	4.1
			L	-21	50	40	14	3.81
	Middle temporal gyrus		L	-60	-46	-8	84	3.78
	IPS		R	30	-64	34	150	4.09
			L	-30	-79	22	5	3.48
	Parieto-occipital fissure		R	18	-73	22	150	3.75
	Postcentral gyrus		L	-57	-19	28	28	3.84
			R	63	-19	43	20	3.28
	Caudate nucleus		L	-12	-1	19	12	3.77
	Lingual gyrus		L	-15	-91	-17	13	3.68
	Precuneus		R	9	-52	28	16	3.62
	Superior temporal gyrus		L	-48	-10	-2	12	3.59
	Lateral occipital sulcus		L	-33	-85	10	17	3.5
	Posterior orbital gyrus		R	30	35	-17	7	3.47
	Collateral sulcus		L	-24	-49	-8	11	3.42
			R	30	-43	-5	9	3.36
Decision Points: positive correlation of Egocentric direction x path distance to the goal (more activity when the goal is in front and far in terms of Euclidean distance)
	none
Decision Points: negative correlation of Egocentric direction x path distance to the goal (more activity when the goal is behind and close in terms of Euclidean distance)
	Hippocampus		R	27	-31	-8	12	3.13	SVC
			L	-21	-34	-11	7	3.23	SVC
		Navigation > Control	R	27	-31	-11	8	3.16
			L	-24	-28	-8	10	3.35
	Lingual gyrus		L	-9	-94	-8	15	3.6
	Superior occipital gyrus		L	-6	-91	31	10	3.52
	Cuneus		L	-6	-94	10	5	3.22
Detours: positive correlation of Change in path distance
	Hippocampus		R	24	-34	-5	6	3.27	SVC
		Navigation > Control	R	27	-37	-11	13	2.95	Not sig.
	Superior occipital gyrus		R	18	-91	22	248	4.64
	Inferior occipital gyrus		L	-21	-85	-11	107	4.77
	Cerebellum		L	-24	-52	-20	35	4.24
	Caudate		L	-18	20	7	10	3.79
			R	18	-1	25	15	3.78
New Goal Events: positive correlation of Change in path distance
	Postcentral gyrus		L	-57	-19	52	7	3.58
New Goal Events: positive correlation of Change in Euclidean distance
	Entorhinal cortex		R	21	-19	-23	266	3.66	SVC
		Navigation > Control	R	21	-16	-26	97	3.77	SVC
	Posterior orbital gyrus	Posterior orbital gyrus	R	27	29	-20	13	3.93
	Cuneus	Cuneus	R	3	-85	13	119	3.9
	Pons	Pons	R	12	-19	-26	28	3.71
	Putamen	Putamen	L	24	11	4	10	3.44
	Corpus callosum	Corpus callosum	L	-6	29	10	5	3.42
	Fusiform gyrus	Fusiform gyrus	R	33	-46	-20	7	3.33
	Angular gyrus	Angular gyrus	R	57	-43	37	10	3.29
Table S2. Montreal Neurological Institute (MNI) coordinates and Z scores for peak voxels
All significant at p < 0.001 (uncorrected), cluster size 5 or more contiguous voxels. For the hippocampus and entorhinal cortex, regions are listed if significant at p < 0.005 uncorrected, cluster size 5 or more contiguous voxels. Some values are shown for non-significant effects in the hippocampus where it is useful to report these from a follow up analysis. The type of correction applied is ind…
